# Supplementary material for: Cells tile a flat plane by controlling geometries during morphogenesis of Pyropia thalli
Source: PeerJ. 2017 May 11;5:e3314. doi: 10.7717/peerj.3314 (PMC5429738; doi:10.7717/peerj.3314)
Supplement: Supplemental Information 1 — Data includes cell sides, intracellular angle, division section, interval sides, size ratio, percentages of 4- and 3-fold junction, and decrease rate of angle a. [file peerj-05-3314-s002.xls]

## Sheet: Fig2ABE
	data of red strain （Z-61) marked in red												percentage (%)
													red strain							red strain				orange	green	orange	green		Fig. 2E	thallus length (cm)	average cell sides	N	sum of N
	thallus length	fig ID	cell sides						total		Fig.2A	thallus length (cm)	0.017	0.029	0.051	0.065	0.082		Fig.2B	0.096	1.8	10.9	0.029	0.2	0.6	1.6	0.7			0.012	5	3	6434
			4	5	6	7	8					4	16.67	12.12	13.7	6.58	1.11			2.64	5.63	3.83	12.12	5.71	3.63	6.28571	1.33333			0.017	5.17	12
	0.017cm	40-20160329-33	2	6	4	0	0					5	50	48.48	41.1	39.47	35.56			29.96	31.92	30.38	48.48	35.24	27.81	32.5714	28.3333			0.022	5.18	17
		total	2	6	4	0	0		12			6	33.33	30.3	34.25	38.16	51.11			50.66	42.25	46.89	30.3	44.13	47.84	42.2857	51			0.024	5.41	27
		percentage	0.166667	0.5	0.333333	0	0		1			7	0	9.09	9.59	11.84	10			15.86	15.96	17.22	9.09	13.02	17.62	18.2857	17.3333			0.026	5.36	11
		average cell sides	5.16667									8	0	0	1.39	3.95	2.22			0.88	4.23	1.44	0	1.9	3.11	2.85714	2			0.027	5.43	30
												9	0	0	0	0	0			0	0	0.24	0	0	0	0.57	0			0.029	5.4	33
																														0.031	5.48	33
	thallus length	fig ID	cell sides						total			Percenage of 5-7 sides	83.33	87.87	84.94	89.47	96.67			96.48	90.13	94.49	87.87	92.39	93.27	93.1429	96.6667			0.031	5.5	8
			4	5	6	7	8																							0.032	5.42	33
	0.022cm	40-20160329-293	3	10	2	2	0																							0.039	5.55	42
		total	3	10	2	2	0		17																					0.045	5.57	76
		percentage	0.176471	0.588235	0.117647	0.117647	0		1																					0.046	5.55	92
		average cell sides	5.17647																											0.049	5.63	63
																														0.051	5.44	73
																														0.053	5.69	52
	thallus length	fig ID	cell sides						total																					0.063	5.55	105
			4	5	6	7	8																							0.065	5.67	76
	0.024cm	40-20160329-29	4	9	13	1	0																							0.074	5.35	68
		total	4	9	13	1	0		27																					0.082	5.77	90
		percentage	0.148148	0.333333	0.481481	0.037037	0		1																					0.083	5.86	139
		average cell sides	5.40741																											0.096	5.82	227
																														0.19	5.72	219
																														0.2	5.86	328
	thallus length	fig ID	cell sides						total																					0.207	5.97	143
			4	5	6	7	8																							0.3	5.81	192
	0.026cm	40-20160329-311	1	6	3	1	0																							0.6	5.89	579
		total	1	6	3	1	0		11																					0.6	5.78	227
		percentage	0.0909091	0.545455	0.272727	0.0909091	0		1																					0.6	5.91	211
		average cell sides	5.36364																											0.7	5.92	709
																														0.7	5.9	300
	thallus length	fig ID	cell sides						total																					1.6	5.98	186
			4	5	6	7	8																							1.8	5.81	213
	0.029cm	40-20160329-314	4	16	10	3	0																							2.6	5.89	269
		total	4	16	10	3	0		33																					3	5.82	217
		percentage	0.121212	0.484848	0.30303	0.0909091	0		1																					4.7	5.88	477
		average cell sides	5.36364																											6.4	5.89	436
																														10.9	5.83	418
	thallus length	fig ID	cell sides						total
			4	5	6	7	8
	0.031cm	40-20160329-31	1	3	3	1	0
		total	1	3	3	1	0		8
		percentage	0.125	0.375	0.375	0.125	0		1
		average cell sides	5.5
	thallus length	fig ID	cell sides						total
			4	5	6	7	8
	0.051cm	40-20160329-323	2	11	14	5	0
		40-20160329-324	8	19	11	2	1
		total	10	30	25	7	1		73
		percentage	0.136986	0.410959	0.342466	0.0958904	0.0136986		1
		average cell sides	5.43836
	thallus length	fig ID	cell sides						total
			4	5	6	7	8
	0.053cm	40-20160329-30	3	12	12	2	3
		40-20160329-301	1	7	9	3	0
		total	4	19	21	5	3		52
		percentage	0.0769231	0.365385	0.403846	0.0961538	0.0576923		1
		average cell sides	5.69231
	thallus length	fig ID	cell sides						total
			4	5	6	7	8
	0.082cm	40-20160310-101	0	12	18	6	2
		40-20160310-102	1	20	28	3	0
		total	1	32	46	9	2		90
		percentage	0.0111111	0.355556	0.511111	0.1	0.0222222		1
		average cell sides	5.76667
	thallus length	fig ID	cell sides						total
			4	5	6	7	8
	0.083cm	40-20160329-27	4	24	33	16	4
		40-20160329-271	0	24	24	8	2
		total	4	48	57	24	6		139
		percentage	0.028777	0.345324	0.410072	0.172662	0.0431655		1
		average cell sides	5.85612
	thallus length	fig ID	cell sides						total
			4	5	6	7	8
	0.096cm	40-20160329-331	5	33	56	20	0
		40-20160329-332	1	27	42	14	1
		40-20160329-333	0	8	17	2	1
		total	6	68	115	36	2		227
		percentage	0.0264317	0.299559	0.506608	0.15859	0.00881057		1
		average cell sides	5.82379
	thallus length	fig ID	cell sides						total
			4	5	6	7	8
	0.19cm	10-20160308-1-22	4	25	30	7
		40-20160308-1-1	1	17	28	6	2
		40-20160308-1-3	1	8	22	4
		40-20160308-1-21	3	26	26	7	2
		total	9	76	106	24	4		219
		percentage	0.0410959	0.347032	0.484018	0.109589	0.0182648		1
		average cell sides	5.71689
	thallus length	fig ID	cell sides						total
			4	5	6	7	8
	0.207cm	40-20160310-112	1	13	13	7	2
		40-20160310-113	0	13	16	8	2
		40-20160310-114	1	9	16	7	3
		40-20160310-115	1	9	14	6	2
		total	3	44	59	28	9		143
		percentage	0.020979	0.307692	0.412587	0.195804	0.0629371		1
		average cell sides	5.97203
	thallus length	fig ID	cell sides						total
			4	5	6	7	8
	0.3cm	40-20160325-23	2	4	9	5	0
		40-20160325-231	3	28	32	17	2
		40-20160325-232	1	18	18	4	1
		40-20160325-233	0	16	25	4	3
		total	6	66	84	30	6		192
		percentage	0.03125	0.34375	0.4375	0.15625	0.03125		1
		average cell sides	5.8125
	thallus length	fig ID	cell sides						total
			4	5	6	7	8
	0.6cm	40-20160311-171	1	8	16	5	0
		40-20160311-172	0	10	9	1	3
		40-20160311-174	0	9	18	2	2
		40-20160311-175	2	18	20	17	2
		40-20160311-176	0	6	7	2	0
		40-20160311-1713	0	6	11	5	1
		100-20160311-17	0	3	5	1	0
		100-20160311-171	0	1	8	1	0
		100-20160311-172	0	1	10	0	0
		total	3	62	104	34	8		211
		percentage	0.014218	0.293839	0.492891	0.161137	0.0379147		1
		average cell sides	5.91469
	thallus length	fig ID	cell sides						total
			4	5	6	7	8
	0.7cm	40-20160310-123	0	14	15	11	2
		40-20160310-124	1	18	23	9	2
		40-20160310-125	2	30	38	19	5
		40-20160310-126	0	14	27	12	1
		40-20160310-127	2	14	24	14	1
		40-20160310-128	2	12	25	10	1
		40-20160310-129	3	3	19	4	1
		40-20160310-1210	0	1	15	5	0
		40-20160310-1211	2	6	16	6	0
		40-20160310-1212	1	12	28	10	0
		40-20160310-1213	1	22	22	8	1
		40-20160310-1231	2	19	11	7	0
		40-20160310-1241	0	4	9	1	0
		40-20160310-131	0	5	16	7	0
		40-20160310-132	0	9	18	3	1
		40-20160310-133	0	11	21	8	1
		40-20160310-134	0	4	12	5	1
		total	16	198	339	139	17		709
		percentage	0.022567	0.279267	0.478138	0.196051	0.0239774		1
		average cell sides	5.91961
	thallus length	fig ID	cell sides						total
			4	5	6	7	8
	1.8cm	40-20160311-151	3	11	15	5	2
		40-20160311-152	0	11	11	7	1
		40-20160311-153	0	9	12	4	2
		40-20160311-1511	1	12	16	4	0
		40-20160311-1512	0	3	11	3	1
		40-20160311-1514	2	5	4	5	2
		40-20160311-1515	6	17	21	6	1
		total	12	68	90	34	9		213
		percentage	0.056338	0.319249	0.422535	0.159624	0.0422535		1
		average cell sides	5.81221
	thallus length	fig ID	cell sides						total
			4	5	6	7	8
	2.6cm	40-20160312-18	1	7	8	3	0
		40-20160312-181	0	8	21	5	0
		40-20160312-182	0	8	11	4	1
		40-20160312-189	0	3	1	3	0
		40-20160312-1812	1	5	8	3	1
		40-20160312-1814	0	6	6	3	1
		40-20160312-1815	0	8	15	2	0
		40-20160312-1819	0	10	17	10	0
		40-20160312-1820	1	5	19	4	0
		100-20160312-181	0	10	20	7	1
		100-20160312-183	4	5	6	7	0
		total	7	75	132	51	4		269
		percentage	0.0260223	0.27881	0.490706	0.189591	0.0148699		1
		average cell sides	5.88848
	thallus length	fig ID	cell sides						total
			4	5	6	7	8
	3cm	40-20160311-162	1	8	11	4	2
		40-20160311-163	0	7	9	3	0
		40-20160311-164	1	4	8	2	0
		40-20160311-165	1	20	15	12	2
		40-20160311-1613	2	9	12	5	0
		40-20160311-1614	0	12	10	6	0
		40-20160311-1616	0	15	20	9	0
		100-20160311-16	0	4	2	1	0
		total	5	79	87	42	4		217
		percentage	0.0230415	0.364055	0.400922	0.193548	0.0184332		1
		average cell sides	5.82028
	thallus length	fig ID	cell sides						total
			4	5	6	7	8
	4.7cm	40-20160313-205	1	12	12	2	0
		40-20160313-206	2	19	18	9	3
		40-20160313-207	3	24	26	17	2
		40-20160313-208	0	13	33	12	4
		40-20160313-209	3	21	22	10	1
		40-20160313-2010	1	14	26	15	4
		40-20160313-2012	0	12	12	5	1
		40-20160313-2016	1	9	11	2	0
		40-20160313-2021	1	7	19	6	3
		40-20160313-2025	3	21	24	9	2
		total	15	152	203	87	20		477
		percentage	0.0314465	0.318658	0.425577	0.18239	0.0419287		1
		average cell sides	5.8847
	thallus length	fig ID	cell sides						total
			4	5	6	7	8
	6.4cm	40-20160312-192	0	11	18	5	0
		40-20160312-192（1）	0	10	6	5	0
		40-20160312-193	2	6	8	3	1
		40-20160312-194	1	16	21	10	3
		40-20160312-195	1	9	9	5	2
		40-20160312-1926	3	5	12	5	1
		40-20160312-1927	1	11	15	2	1
		40-20160312-1928	4	11	31	12	2
		40-20160312-1930	2	7	18	6	1
		40-20160312-1933	1	4	7	3	1
		40-20160312-1934	0	9	17	5	0
		40-20160312-1936	1	5	10	2	1
		40-20160312-1940	1	5	16	5	0
		40-20160312-1941	0	9	24	8	0
		total	17	118	212	76	13		436
		percentage	0.0389908	0.270642	0.486239	0.174312	0.0298165		1
		average cell sides	5.88532
	thallus length	fig ID	cell sides						total
			4	5	6	7	8	9
	10.9cm	40-20160314-2111	4	18	27	11	1
		40-20160314-2112	0	9	12	8	0
		40-20160314-2113	2	12	22	9	1
		40-20160314-2114	1	9	16	2	1	1
		40-20160314-2115	1	8	13	1	2
		40-20160314-2117	2	23	30	10	0
		40-20160314-2118	2	22	31	20	0
		40-20160314-2120	4	26	45	11	1
		total	16	127	196	72	6	1	418
		percentage	0.0382775	0.303828	0.4689	0.172249	0.0143541	0.00239234	1
		average cell sides	5.82775
	thallus length	fig ID	cell sides					total
			4	5	6	7	8
	0.027cm	40-20160510-4	3	13	12	2	0
		total	3	13	12	2	0	30
		percentage	0.1	0.433333	0.4	0.0666667	0	1
		average cell sides	5.43333
	thallus length	fig ID	cell sides					total
			4	5	6	7	8
	0.031cm	40-20160520-8
		40-20160520-81	2	13	18	0	0
		total	2	13	18	0	0	33
		percentage	0.0606061	0.393939	0.545455	0	0	1
		average cell sides	5.48485
	thallus length	fig ID	cell sides					total
			4	5	6	7	8
	0.032cm	40-20160510-3（2）	4	16	8	5	0
		total	4	16	8	5	0	33
		percentage	0.121212	0.484848	0.242424	0.151515	0	1
		average cell sides	5.42424
	thallus length	fig ID	cell sides					total
			4	5	6	7	8
	0.039cm	40-20160510-1	2	4	8	3	0
		40-20160510-12	1	14	8	2	0
		total	3	18	16	5	0	42
		percentage	0.0714286	0.428571	0.380952	0.119048	0	1
		average cell sides	5.54762
	thallus length	fig ID	cell sides					total
			4	5	6	7	8
	0.045cm	40-20160520-6	0	4	0	0	0
		40-20160520-61	3	18	16	7	0
		40-20160520-62	3	9	13	3	0
		total	6	31	29	10	0	76
		percentage	0.0789474	0.407895	0.381579	0.131579	0	1
		average cell sides	5.56579
	thallus length	fig ID	cell sides					total
			4	5	6	7	8
	0.046cm	40-20160520-7	1	9	8	0	0
		40-20160520-72	2	14	6	4	1
		40-20160520-73	1	22	18	6	0
		total	4	45	32	10	1	92
		percentage	0.0434783	0.48913	0.347826	0.108696	0.0108696	1
		average cell sides	5.55435
	thallus length	fig ID	cell sides					total
			4	5	6	7	8
	0.49cm	40-20160520-41	0	5	9	1	0
		40-20160520-42	1	8	9	0	0
		40-20160520-43	0	7	5	4	0
		40-20160520-45	4	9	5	1	0
		total		29	28	6	0	63
		percentage	0	0.460317	0.444444	0.0952381	0	1
		average cell sides	5.63492
	thallus length	fig ID	cell sides					total
			4	5	6	7	8
	0.063cm	40-20160520-5	2	18	12	5	0
		40-20160520-51	1	20	20	3	0
		40-20160520-54	2	11	8	2	1
		total	5	49	40	10	1	105
		percentage	0.047619	0.466667	0.380952	0.0952381	0.00952381	1
		average cell sides	5.55238
	thallus length	fig ID	cell sides					total
			4	5	6	7	8
	0.065cm	40-20160520-2	4	12	10	2	1
		40-20160520-22	1	14	17	7	2
		40-20160520-23	0	4	2	0	0
		total	5	30	29	9	3	76
		percentage	0.0657895	0.394737	0.381579	0.118421	0.0394737	1
		average cell sides	5.67105
	thallus length	fig ID	cell sides					total
			4	5	6	7	8
	0.074cm	40-20160520-3	5	15	12	3	0
		40-20160520-32	5	6	7	1	0
		40-20160520-33	0	7	7	0	0
		total	10	28	26	4	0	68
		percentage	0.147059	0.411765	0.382353	0.0588235	0	1
		average cell sides	5.35294
	data of green strain (G-2) marked in red
	thallus length	fig ID	cell sides					total
			4	5	6	7	8
	0.6cm	40-20160328-12	3	10	20	9	1
		40-20160328-13	4	12	13	8	1
		40-20160328-14	1	1	18	18	8
		40-20160328-15	1	11	14	6	1
		40-20160328-16	2	10	14	6	2
		40-20160328-17	2	13	16	8	2
		100-20160309-13	1	2	4	3	0
		100-20160309-19（2）	1	4	1	4	0
		100-20160309-112	0	4	4	2	0
		100-20160309-114	1	5	5	4	0
		100-20160309-116	1	1	1	1	1
		100-20160309-117	0	2	7	1	0
		total	17	75	117	70	16	295
		percentage	0.0576271	0.254237	0.39661	0.237288	0.0542373	1
		average cell sides	5.97627
	thallus length	fig ID	cell sides					total
			4	5	6	7	8
	0.6cm	20-20160328-2	6	30	83	34	6
		20-20160328-21	6	51	75	35	5
		40-20160328-2	0	27	24	10	4
		40-20160328-21	4	11	28	6	1
		40-20160328-22	3	12	17	5	2
		40-20160328-23	1	15	23	3	0
		40-20160328-25	1	15	27	9	0
		total	21	161	277	102	18	579
		percentage	0.0362694	0.278066	0.478411	0.176166	0.0310881	1
		average cell sides	5.88774
	thallus length	fig ID	cell sides					total
			4	5	6	7	8
	0.7cm	20-20160328-3	0	19	42	16	2
		20-20160328-31	2	29	53	16	3
		20-20160328-32	1	23	34	12	1
		40-20160328-3	0	5	9	3	0
		40-20160328-31	0	7	11	3	0
		100-20160328-36	0	2	3	0	0
		100-20160328-39	1	0	1	2	0
		total	4	85	153	52	6	300
		percentage	0.0133333	0.283333	0.51	0.173333	0.02	1
		average cell sides	5.90333
	data of orange strain (O-9) marked in red
	thallus length	fig ID	cell sides						total
			4	5	6	7	8	9
	1.6cm	40-20160329-1	0	17	11	9	1	0
		40-20160329-12	1	9	23	6	0	0
		40-20160329-13	3	14	15	6	1	0
		40-20160329-14	1	11	12	5	3	0
		100-20160329-1	1	2	6	2	0	0
		100-20160329-12	2	2	3	2	0	0
		100-20160329-13	1	5	5	0	1	1
		100-20160329-14	3	2	4	2	0	0
		total	12	62	79	32	6	1	186
		percentage	0.0645161	0.333333	0.424731	0.172043	0.0322581	0.00537634	1
		average cell sides	5.98387
	thallus length	fig ID	cell sides						total
			4	5	6	7	8
	0.6cm	40-20160329-22	3	22	37	7	6
		40-20160329-23	1	12	25	11	0
		100-20160329-2	1	4	7	2	0
		100-20160329-21	0	5	5	2	0
		100-20160329-22	0	7	3	2	0
		100-20160329-23	2	6	4	1	0
		100-20160329-24	0	5	6	2	0
		100-20160329-25	0	3	3	2	0
		100-20160329-26	1	5	6	1	0
		100-20160329-27	1	2	4	1	0
		100-20160329-29	0	5	4	1	0
		total	9	76	104	32	6		227
		percentage	0.0396476	0.334802	0.45815	0.140969	0.0264317		1
		average cell sides	5.77974
	thallus length	fig ID	cell sides						total
			4	5	6	7	8	9
	0.2cm	100-20160329-31	1	5	3	1	1	0
		100-20160329-32	0	4	7	3	0	0
		100-20160329-33	0	2	8	2	0	0
		100-20160329-34	2	2	3	3	0	0
		100-20160329-35	1	6	3	2	0	0
		100-20160329-36	0	2	3	2	0	0
		100-20160329-37	0	5	6	1	1	1
		100-20160329-38	1	3	1	1	0	0
		100-20160329-39	0	3	3	0	0	0
		100-20160329-310	1	6	7	1	0	0
		100-20160329-311	2	3	11	0	1	0
		100-20160329-312	1	5	5	2	0	0
		100-20160329-313	0	8	9	3	1	0
		100-20160329-314	2	4	3	0	0	0
		100-20160329-315	2	4	8	3	0	0
		100-20160329-316	0	2	8	1	0	0
		100-20160329-317	2	1	4	1	1	0
		100-20160329-318	0	14	11	6	0	0
		100-20160329-321	0	7	5	1	0	0
		100-20160329-323	1	2	9	2	0	0
		100-20160329-324	0	4	5	2	0	0
		100-20160329-331	0	6	12	5	1	0
		100-20160329-333	1	10	8	2	1	0
		100-20160329-334	1	8	5	2	0	0
		total	18	116	147	46	7	1	328
		percentage	0.054878	0.353659	0.448171	0.140244	0.0213415	0.00304878	1
		average cell sides	5.85671

## Sheet: Fig2CDF
		thallus length	measured angle (o)		thallus length	measured angle (o)		thallus length	measured angle (o)		thallus length	measured angle (o)		thallus length	measured angle (o)		thallus length	measured angle (o)		thallus length	measured angle (o)		thallus length	measured angle (o)		thallus length	measured angle (o)		thallus length	measured angle (o)		thallus length	measured angle (o)		thallus length	measured angle (o)		thallus length	measured angle (o)			Thallus length (cm)
		0.012 cm	109.2		0.022 cm	134.32		0.027 cm	90.71		0.029	129.78		0.031	125.93		0.046 cm	89.29		0.082 cm	89.45		0.096 cm	103.17		0.207 cm	87.48		0.6 cm	91.97		1.8cm	89.35		4.7cm	137.35		10.9cm	130.09			0.012	0.022	0.027	0.046	0.082	0.096	0.207	0.6
	minimum	78.37	106.85	minimum	66.56	124.32	minimum	53.64	91.68	minimum	76.67	142.95	minimum	80.65	113.06	minimum	59.13	90	minimum	62.97	112.62	minimum	53.31	160.67	minimum	45	135.82	minimum	60.25	114.23	minimum	64.25	154.25	minimum	54.71	132.28	minimum	67.15	132.52		40	0	0	0	0	0	0	0	0
	avg	103.126	144.46	avg	104.761	91.71	avg	106.632	85.67	avg	110.69	101.02	avg	107.722	121.69	avg	108.822	127.91	avg	111.622	115.69	avg	114.29	146.48	avg	114.67	116.2	avg	115.475	110.54	avg	116.826	102.23	avg	119.459	106.39	avg	119.355	131.99		50	0	0	0	0	0	0	1	0
	std	20.9359	94.59	std	18.912	98.91	std	21.5161	143.13	std	19.4177	108.23	std	18.2383	139.28	std	18.8663	114.93	std	19.5941	107.98	std	20.2207	113.31	std	20.5345	93.29	std	21.5112	81.55	std	18.4475	122.89	std	20.7387	122.97	std	15.0378	120.41		60	0	0	1	1	0	2	0	0
	maximum	151.17	90.23	maximum	167.28	92.49	maximum	161.03	124	maximum	161.13	114.44	maximum	150.6	131.19	maximum	162.43	99.37	maximum	174.4	135	maximum	161.23	100.06	maximum	165.12	91.77	maximum	174.41	88.45	maximum	155.2	152.34	maximum	176	136.87	maximum	152.1	142.68		70	0	1	0	3	2	4	2	5
			88.21			98.26			99.08			122.37			100.01			114.08			75.51			103.69			100.18			146.53			106.78			90.64			117.42		80	1	0	4	8	4	8	8	8
			78.37			91.01			118.61			116.07			92.04			140.13			99.4			97.15			119.19			141.57			131.92			139.95			94.4		90	3	10	15	20	23	25	15	23
			100.63			95.33			147.09			109.1			133.67			93.01			135			116.27			125.4			97.82			130.81			151.84			125.84		100	3	26	25	44	44	33	29	35
			89.69			108.25			117.68			125.74			91.33			91.35			97.55			99.52			120.81			146.28			121.33			101.1			111.96		110	5	12	15	46	42	54	37	38
			104.23			99.79			97.7			97.77			104.04			101.31			86.31			122.47			105.17			97			119.69			117.66			119.51		120	0	1	11	47	37	69	51	39
			99.02			100.07			129.2			88.91			83.23			98.44			160.2			138.37			123.69			88.49			134.95			121.43			117.5		130	0	7	10	31	33	55	34	48
			84.39			93.61			118.38			114.32			116.06			145.68			93.2			144.31			131.64			142.35			125.03			106.84			87.95		140	0	5	7	14	30	29	30	41
			102.73			167.28			106.5			126.09			94.27			106.61			153.75			117.35			96.12			157.52			123.24			130.24			113.2		150	1	1	3	9	12	26	11	22
			151.17			98.63			115			129.5			116.92			89.39			80.77			110.52			99.22			133.42			85.87			92.29			128.38		160	1	1	3	4	5	9	10	8
						133.96			143.75			113.3			137.56			92.68			124.32			120.83			115.64			127.02			125.02			115.07			121.76		170	0	1	1	1	1	2	3	2
						104.32			119.48			93.15			102.87			100.49			109.64			92.07			149.32			83.45			141.45			123.11			117.7			0	0	0	0	1	0	0	1
						128.19			104.84			89.09			130.24			129.58			90.77			90			102.86			127.26			85.2			142.09			119.2		range
						85.81			93.72			105.79			126.87			93.18			137.42			107.76			144.54			123.69			108.76			141.22			119.83		40-50	0	0	0	0	0	0	1	0
						150.39			72.65			136.41			109.77			125.49			122.01			93.42			115.72			91.2			116.88			128.63			133.08		50-60	0	0	1	1	0	2	0	0
						106.39			100.51			132.06			120.86			122.74			143.83			152.86			85.82			145.01			130.9			118.06			123.02		60-70	0	1	0	3	2	4	2	5
						109.33			101.94			91.74			124.33			121.84			93.81			129.41			113.05			133.15			87.89			142.34			118.21		70-80	1	0	4	8	4	8	8	8
						84.15			135.69			87.08			134.5			87.75			127.45			113.2			106.08			98.32			137.96			113.63			117.68		80-90	3	10	15	20	23	25	15	23
						99.34			105.62			93.9			126.25			76.73			103.17			107.59			107.28			99.74			138.67			151.7			127.23		90-100	3	26	25	44	44	33	29	35
						84			53.64			102.72			100.15			100.62			104.8			132.4			89.76			107.48			99.21			135.93			120.55		100-110	5	12	15	46	42	54	37	38
						106.47			98.13			128.31			96.59			95.78			97.94			140.53			99.66			88.44			112.05			150.6			113.08		110-120	0	1	11	47	37	69	51	39
						116.78			116.57			129.29			96.21			162.43			95.91			126.6			95.15			79.45			132.96			122.44			114.16		120-130	0	7	10	31	33	55	34	48
						144.61			161.03			92.34			150.6			92.15			104.68			119.74			113.4			139.61			127.51			125.1			114.97		130-140	0	5	7	14	30	29	30	41
						84.33			76.33			86.11			146.79			137.29			135.78			135.49			87.77			80.39			131.22			127.19			152.1		140-150	1	1	3	9	12	26	11	22
						97.94			111.61			96.34			105.2			85.96			99.46			127.82			142.05			150.17			129.93			70.89			123.23		150-160	1	1	3	4	5	9	10	8
						104.56			113.74			84.69			84.81			111.18			97.96			143.3			109.44			142.77			108.47			129.94			123.85		160-170	0	1	1	1	1	2	3	2
						107.49			137.12			138.18			84.45			130.27			90.43			115.89			110.22			84.97			126.89			130.98			91.79		170-180	0	0	0	0	1	0	0	1
						87.06			119.29			134.7			106.07			108.17			85.95			126.57			113.71			145.51			114.16			142.61			105.34		N	14	65	95	228	234	316	231	270
						97.64			108.1			92.3			96.65			90.95			125.56			140.71			120.56			91.93			108.6			147.4			120.02		sum of N	2071
						66.56			98.13			92.64			134.57			153.02			101.17			125.28			119.5			121.76			106.99			137.61			83.7									percentage of 100-140o
						92.34			133.7			79.33			90.85			147.56			132.27			108.87			130.62			135			117.42			128.21			90
						91.65			131.33			76.67			144.19			78.61			87.89			90			118.54			60.25			119.84			125.24			116.27
						92.49			156			92.08			111.8			107.02			120.32			119.74			97.11			113.3			126.74			116.44			112.05
						93.37			98.88			91.01			130.24			108.43			74.24			146.73			130.68			79.05			106.18			130.99			117.43
						122.34			131.42			87.45			87.5			125.74			102.5			112.85			89.33			125.39			113.48			62.02			126.37
						130.03			159.25			112.89			96.81			142.47			143.13			100.3			106.32			91.25			98.31			113.22			106.25
						92.39			151.64			87.76			95.92			136.97			115.87			138.72			120.05			88.69			68.84			124.04			113.18
						125.09			119.74			131.33			80.65			97.85			112.56			118.93			156.2			144.06			130.14			110.93			113.06
						124.62			105.66			139.61			91.09			117.43			135.68			125.27			95.5			150.97			120.48			87.76			122.53
						95.15			106.39			99.87			102.09			133.65			85.89			155.22			140.81			119.45			110.17			138.2			120.02
						80.1			108.43			134.6			109.37			103.45			106.35			150.12			82.34			90.57			112.62			133.56			125.75
						98.82			91.33			103.63			90			80.22			117.41			113.02			112.16			122.76			113.43			106.7			124.05
						92.1			137.96			133.09			112.48			100.49			123.5			104.93			111.7			113.07			94.46			126.16			116.45
						82.72			96.27			113.84			144.46			91.03			110.37			97.65			133.31			116.48			116.57			162.67			121.73
						94.86			105.95			108.14			127.05			92.47			97.91			110.96			139.18			81.22			135.1			175.05			120.54
						93.68			129.81			147.11			118.04			114.53			90.51			104.04			115.39			127.23			109.44			142.86			112.8
						98.34			128.72			105.81			95.19			138.93			102.84			121.56			109.27			157.37			136.52			60.97			125.98
						95.31			128.03			94.61			94.76			101.31			97.68			116.43			79.63			136.86			124.8			136.86			131.4
						87.6			99.25			101.31			98.32			97.92			80.67			101.31			133.53			135.96			119.96			147.77			146.89
						129.48			114.82			161.13			98.46			94.65			138.01			74.34			117.9			147.25			101.05			107.19			133.7
						134.27			126.87			120.96			98.97			129.6			108.43			121.17			109.61			138.01			111.78			152.38			97.94
						101.59			90.95			123.69			105.12			113.63			115.2			105.58			132.4			114.43			87.21			138.49			119.67
						104.91			84.84			119.39			101.53			59.13			94.35			144.16			81.71			96.15			98.37			105.74			134.17
						108.87			88.73			132.6			99.77			85.37			120.96			87.11			103.75			139.11			118.11			107.62			149.53
						87.18			85.65			126.87			94.05			85.6			103.22			83.26			160.58			141.41			122.91			147.67			117.9
						125.18			92.15			134.87			90.62			93.37			108.1			116.78			102.64			132.88			109.46			71.32			98.32
						130.54			70.37			123.91			89.18			109.11			112.63			113.63			102.24			138.87			131.05			95.66			96.17
						91.38			104.83			94.4			89.41			118.11			105.26			139.4			139.44			112.19			99.33			93.81			132.43
						92.89			74.02			136.74			88.92			116.8			136.13			113.15			117.15			144.63			129.42			120.37			132.53
						87.68			94.4			134.76			102.77			102.96			109.28			147.53			89.45			140.33			121.57			85.4			90.93
						100.67			89.86			105.26			86.37			121.26			133.12			102.09			94.09			124.07			104.17			129.1			134.42
									82.87			77.57			80.81			127.06			96.01			77.03			83.29			114.16			148.06			114.95			109.23
									87.92			92.92			96.12			117.71			101.55			123.96			120.01			106.7			129.23			122.01			126.95
									128.96			77.49			97.7			119.74			91.22			119.68			101.74			139.06			137.49			112.87			121.46
									103.17			102.39			117.39			112.75			120.75			116.57			105.86			129.56			124.78			72.99			104.15
									130			98.38			104.45			117.75			93.18			82.3			95.54			131.86			126.3			122.13			141.56
									85.6			104.04						104.38			124.47			62.92			127.45			77.83			125.6			109.44			99.27
									90.24			88.33						84.55			101.31			82.92			110.01			169.48			125.27			109.14			122.25
									92.49			83.56						109.25			141.26			148.13			101.14			111.15			146.55			144.48			112.93
									82.59			109.44						66.45			134.49			136.33			91.94			93.85			152.35			120.47			99.53
									86.19			122.23						63.09			124.99			73.99			122.74			99.9			127.59			100.12			122.98
									90			105.95						108.02			131.78			130.17			153.27			125.73			102.13			132.75			106.78
									82.57			104.19						135.33			138.53			121.71			118.51			131.52			119.01			136.85			101.07
									87.15			106.66						92.49			143.13			87.39			121.09			120.65			92.07			78.31			148.23
									125.84			137.26						146.31			124.01			121.1			114.08			107.17			129.62			91.08			115.54
									96.71			112.38						127.5			138.81			124.37			106.28			126.29			118.71			78.02			131.49
									93.81			122.57						101.19			132.27			108.2			72.72			123.64			102.13			109.44			146.89
									94.4			142.77						93.09			143.53			122.47			118.09			139.18			131.97			86.14			110.08
									120.96			113.68						100.58			117.26			99.26			143.6			100.62			121.11			143.69			99.89
									135.15			94.98						96.15			127.87			121.56			139.76			120.96			127.3			105.26			127.27
									90.72									100.86			83.6			137.82			101.94			124.86			90.84			114.53			147.82
									103.67									104.04			119.74			91.7			128.24			117.66			96.19			141.53			94.24
									81.65									105.71			87.96			109.3			130.47			138.02			92.63			114.24			125.92
									96.28									88.4			120.87			95.62			112.53			114.03			99.59			132.85			88.22
									93.13									90.52			86.82			81.87			143.69			127.69			138.86			121.13			122.32
									100.84									129.19			93.53			95.28			93.8			108.87			93.45			120.39			93.42
									105.95									115.36			90			105.31			125.54			118.46			69.38			135.68			94.23
									90.62									89.44			94.09			142.67			146.45			97.92			131.39			80.14			112.01
									93.96									93.01			103.3			112.68			88.34			101.36			124.6			133.79			84.95
									97.69									95.06			92.07			83.82			113.2			130.39			91.34			96.94			67.15
									85.3									103.55			111.48			133.73			119.88			136.1			67.34			127.52			120.28
																		96.74			103.22			115.27			128.09			93.27			132.41			84.9			125.4
																		105.78			84.72			75.96			137.08			107.63			97.44			128.66			107.31
																		91.39			90.13			87.47			134.58			103.73			104.04			123.52			123.53
																		116.57			105.43			100.85			130.5			66.74			108.56			113.48			124.46
																		120.68			86.14			127.66			88.96			115.38			94.5			114.27			142.95
																		116.69			101.58			113.18			138.84			69.62			110.85			114.86			122.28
																		97.7			94.4			60.67			156.12			113.9			117			144.25			131.4
																		109.44			101.47			143.52			90.24			138.06			118.89			96.73			132.39
																		146.63			114.62			123.42			112.44			83.71			106.5			136.99			144.04
																		119.74			145.62			137.35			117.5			72.02			136.56			85.18			127.43
																		94.86			95.29			122.64			130.6			126.68			113.84			105.16			132.91
																		110.79			92.52			130.5			154.02			142.45			129.94			81.81			123.58
																		99.4			93.18			139.57			112.45			101.52			132.82			98.22			123.53
																		114.28			90			136.79			70.76			102.83			105.87			98.75			122.83
																		125.49			101.03			118.71			126.79			140.59			89.43			132.56			130.78
																		108.76			157.73			116.68			125.7			93.62			137.37			91.64			122.95
																		102.7			107.74			133.92			165.12			123.36			64.25			119.27			86.12
																		118.5			125.33			132.83			60.84			138.3			97.57			114.96			116.91
																		112.27			114.07			98.82			100.3			125.84			112.62			93.51			124.38
																		91.22			135			115.66			120.49			97.77			135.61			141.55			114.69
																		98.97			130.12			124.8			124.13			111.13			110.12			132.98			110.19
																		125.88			114.29			118.35			119.18			106.5			128.98			114.17			102.45
																		127.8			84.81			106.08			104.24			127.13			69.88			68.61			115.79
																		110.01			116.38			111.18			88.78			85.54			92.31			131.12			118.72
																		131.59			126.79			98.49			139.06			95.64			95.46			113.17			103.28
																		128.92			104.9			87.94			101.46			145.78			135.28			141.95			140.66
																		130.6			93.38			102.53			116.98			110.92			92.26			119.94			120.55
																		112.15			140.91			114.75			110.93			95.24			126.5			92.29			126.47
																		118.93			123.13			130.05			97.53			126.2			127.08			105.26			121.2
																		112.78			107.81			100.78			114.37			142.28			100.5			130.28			137.49
																		104.68			125.82			81.29			131.93			90.82			131.99			102.34			114.57
																		84.39			103.74			85.24			118.76			110.04			149.7			113.71			121.03
																		76.95			113.39			98.05			114.49			87.02			133.82			115.56			115.17
																		100.49			126.87			107.06			115.89			105.39			126.3			128.66			132.75
																		105.19			116.46			96.05			97.29			102.58			100.73			118.14			124.89
																		82.68			119.47			115.56			112.1			125.4			82.94			99.03			121.76
																		138.26			99.19			103.02			128.55			129.47			110.88			123.77			122.11
																		121.81			82.06			159.08			129.64			114.55			125.22			82.09			126.57
																		115.85			94.72			100.93			70.82			138.88			132.35			110.07			121.56
																		105.81			91.77			100.57			128.24			107.29			87.44			111.37			135
																		117.66			106.63			104.08			105.81			124.37			92.87			131.82			127.47
																		127.87			122.36			115.93			115.2			110.42			80.04			98.99			111.16
																		100.86			112.59			129.91			102.99			122.47			94.08			150.33			136.42
																		124.64			116.57			113.85			98.91			132.12			94.98			119.74			113.45
																		96.12			120.47			88.31			111.08			116.57			119.74			130.09			110.96
																		93.21			104.94			114.13			107.38			125.17			105.58			133.03			119.76
																		101.52			97.87			146.01			99.46			106.3			106.08			107.05			120.64
																		113.86			140.12			96.08			111.04			124.28			111.05			101.52			110.09
																		89.76			103.39			87.38			97.77			134.14			112.06			117.1			107.68
																		91.37			96.87			125.99			155.64			108.35			138.77			132.88			97.62
																		90.3			78.06			108.71			156.04			157.01			94.42			111.47			97.23
																		100.28			116.33			102.53			124.28			135.42			105.71			124.7			117.52
																		78.56			116.4			138.37			99.71			126.42			83.62			152.1			130.43
																		78.77			110.31			129.47			163.32			119.74			116.49			85.87			95
																		115.25			103.65			123.69			121.5			151.21			125.31			124.02			121.83
																		101.63			132.48			112.51			103.75			117.16			117.85			128.45			128.02
																		95.91			100.94			118.44			106.3			89.92			138.75			54.71			134.18
																		119.98			98.13			116.64			153.86			88.19			123.83			110.38			78.14
																		103.53			98.61			145.3			103.51			103.07			118.34			113.55			120.29
																		114.75			85.15			138.04			117.25			74.73			138.65			105.93			113.66
																		138.16			99.46			122.91			117.78			118.32			127.51			88.89			108.64
																		119.99			100.3			119.38			99.93			97.15			144.15			101.4			129.5
																		100.52			88.15			95.71			111.8			133.09			120.42			114.95			85.33
																		140.62			106.78			102.8			143.67			86.16			123.68			123.05			94.27
																		126.87			134.42			129.35			117.82			122.12			130.31			146.95			133.64
																		105.95			111.61			113.42			130.48			133.67			137.99			133.95			135
																		136.79			123.18			113.96			125.36			134.42			137.8			128.51			127.36
																		131.37			128.17			124.48			112.61			120.69			128.83			120.78			118.65
																		87.49			113.64			133.6			88.07			134.17			121.7			126.87			105.35
																		133.42			130.24			158.07			79.01			103.57			105.56			143.97			119.05
																		115.16			143.13			56.33			104.41			125.84			129.17			124.36			121.72
																		104.09			119			87.34			131.02			123			92.43			144.73			110.77
																		110.45			93.57			121.61			133.33			111.16			121.39			121.68			119.34
																		104.7			93.81			114.69			106.14			128.38			107.81			119.48			138.37
																		120.01			102.49			92.94			117.4			135.58			120.48			143.49			131.88
																		110.37			117.7			112.38			107.16			98.27			128.37			121.45			130.02
																		128.92			62.97			116.35			128.41			107.99			112.62			130.56			137.65
																		114.17			99.54			95.08			107.24			151.24			104.41			132.98			125.47
																		95.95			151.59			92			89.24			142.43			140.05			89.45			135
																		86			123.78			161.23			131.68			134.36			95.94			129.09			96.96
																		79.52			129.56			110.75			137.03			83.99			126.39			120.96			109.88
																		115.58			120.11			114.61			77.64			106.34			146.97			106.7			84.18
																		136.41			94.4			151			133.18			86.82			150.24			105.17			105.07
																		125.7			133.84			124.97			128.9			130.87			114.22			96.47			128.47
																		120.3			130.43			80.54			143.04			125.3			116.94			123.83			117.48
																		94.3			138.56			111.92			113.91			86.93			138.88			132.45			93.93
																		85.29			71.57			113.63			154.72			139.67			130.98			82.42			105.16
																		70.06			130.27			118.39			115.52			100.49			79.16			127.89			131.53
																		61.19			115.68			83.7			109.65			143.4			109.99			79.17			130.6
																		128.19			131.15			132.65			94.61			121.43			112.2			150.09			104.38
																		88.17			94.54			125.13			98.97			92.11			121.57			141.33			125.86
																		145.16			139.57			103.37			93.18			151.42			149.78			112.78			100.47
																		115.37			109.48			143.97			115.08			136.74			114.34			127.13			129.03
																		94.04			66.14			76.5			126.54			85.02			147.04			152.54			148.93
																		95.96			104.09			120.9			91.99			96.5			89.29			132.75			125.61
																		104.57			88.68			119.16			158.73			123.11			135.98			138.75			113.57
																		92.76			83.29			109.44			122.59			139.5			127.47			107.64			115.21
																		106.26			143.48			105.57			133.6			109.65			110.11			104			114.35
																		122.87			123.69			105.61			126.54			109.77			125.84			148.28			98.58
																		101.2			98.8			143.13			146.42			107.34			144.86			59.7			95.94
																		155.87			128.09			109.58			122.48			115.86			141.84			119			122.91
																		151.19			101.73			125.67			94.97			98.58			118.74			120.96			115.8
																		129.09			113.11			125.86			122.61			129.74			122.78			135.48			106.76
																		120.7			100.6			92.08			133.51			143.58			131.55			110.22			132.55
																		117.84			111.2			110.58			104.68			78.94			111.61			107.32			117.87
																		116.79			112.38			120.33			123.4			91.95			136.09			148.97			137.77
																		105.36			153.96			139.79			134.82			110.89			136.85			104.63			119.88
																		120.5			127.28			120.06			45			93.99			106.89			131.35			107.81
																		117.86			127.06			98.97			93.19			123.31			112.4			124.1			127.79
																		99.71			103.93			101.77			143.73			139.41			111.88			100.93			122.95
																		122.18			131.39			121.76			123.18			106.42			134.62			176			123.79
																		113.96			87.27			149.09			79.61			110.33			115.52			131.85			132.93
																		143.91			90.82			81.74			136.17			86.59			111.41			116.57			111.37
																		155.66			111.04			122.36			101.98			128.36			99.83			132.83			121.76
																		86			132.26			141.38			122.95			144.09			120.44			121.05			138
																		114.16			111.8			138.45			123.69			135.25			90.22			134.49			111.83
																		96.84			126.87			130.52			119.98			128			108.99			161.71			98.15
																		94.57			109.89			140.99			105.5			122.49			105.07			122.54			122.45
																		94.18			142.73			77.16			105.55			94.6			125.84			138.33			151.68
																		96.18			138.81			124.38			110.32			130.57			146.95			152.49			123.75
																		103.93			137.18			129.43			100.53			102.12			107.53			140.15			93.45
																		85.32			122.68			148.75			97.98			109.51			127.49			91.01			118.81
																		119.08			135			126.31			112.15			90.57			86.68			143.57			111.04
																		111.53			112.59			96.01			68.2			113.15			133.13			112.39			122.01
																		104.8			124.14			90			130.68			64.65			136.29			155.7			96.21
																		72.41			94.83			83.43			110.16			79			116.38			71.03			101.31
																		110.45			86.05			119.04			129.12			166.2			132.64			112.36			100.19
																		119.17			143.91			150.57			75.15			118.3			155.2			100.49			127.36
																		117.35			110.28			75.07			110.13			117.1			67.93			142.01			113.33
																		100.95			107.89			92.89			154.84			104.91			152.56			141.49			135
																		95.6			98.63			105.26			89.52			108.03			119.98			119.91			135.45
																		122.91			118.11			143.13			111.85			138.15			75.89			114.9			122.11
																		108.17			121.67			127.87			96.63			129.88			133.16			132.45			146.2
																					174.4			97.13			138.75			117.32			132.88			121.57			109.09
																					156.9			105.72			104.56			105.95			96.59			78.15			96.19
																					85.6			66.8			94.87			130.3			108.2			138.9			128.82
																					107.53			82.87						128.46			107.1			124.44			108.85
																					93.04			109.75						118.58			99.51			136.74			118.1
																					119.57			103.33						105.53			153.72			104.44			110.25
																								92.12						136.13			108.61			127.42			108.43
																								156.04						117.38			132.67			151.96			119.5
																								146.31						98.23			153.62			136.77			114.33
																								113.39						93.99			119.67			129.63			99.88
																								124.85						108.18			124.4			108.43			130.67
																								107.35						104.31			81.67			138.29			107.45
																								127.87						174.41			96.12			139.87			127.36
																								131.38						95.03			104.43			119.5			136.4
																								128.32						115.15			97.68			115.56			140.15
																								104.32						104.68			117.38			144.12			133.73
																								142.73						128.82			118.34			140.91			146.89
																								111.61						90.31			75.69			110.03			138.96
																								145.38						100.14			137.73			112.54			145.52
																								117.6						123.66			75.79			123.62			96.34
																								131.26						132.26			134.42			150.63			134.89
																								114.01						88.01			131.27			141.79			135.88
																								117.1						120.42			103.83			96.91			133.79
																								119.12						98.39			108.6			130.92			118.24
																								119.54						93.65			96.12			88.34			129.55
																								92.94						100.74			111.53			134.25			102.89
																								132.83						87.15			134.32			121.68			134.35
																								130.34						143.92			115.81			115.71			126.23
																								128.88						99.51			120.13			110.67			129.04
																								83.88						116.57			129.9			103.82			129.08
																								115.99						129.74			103.94			123.29			136.97
																								108.1						103.69			130.14			138.57			93.61
																								103.94						130.14			122.47			112.75			122.83
																								144.71						144.58			131.39			127.61			136.82
																								120.1						105.42			117.52			132.35			125.17
																								104.52						112.19			128.54			132.51			120.28
																								100.06						119.52			102.89			119.69			123.09
																								106.61						86.63			122.32			119.97			126.06
																								116.82						117.35			128.47			119.83			123.96
																								104.99						122.61			123.8			116.57			127.31
																								125.77						71.12			108.69			130.49			122.96
																								121.14						61.82			132.03			111.73			137.79
																								125.62									115.96			98.6			128.99
																								66.66									110.27			115.09			126.04
																								111.37									122.93			130.43			117.35
																								91.97									116.57			103.32			123.01
																								117.71									109.74			130.31			130.69
																								113.2									124.26			89.81			100.6
																								112.62									64.81			119.07			109.87
																								99.42									116.88			139.83			126.53
																								137.4									104.35			127.65			123.14
																								94									125.47			109.56			119.12
																								140.04									111.68			90			130.32
																								109.34									108.18			142.56			100.68
																								53.31									115.45			122.3			109.89
																								105.55									117.41			109.58			106.67
																								140.14									106.01			126.57			140.6
																								116.57									119.42			120.96			126.87
																								105.75									143.52			102.69			128.05
																								79.24									127.06			122.42			134.57
																								109.87									109.65			82.81			134.52
																								82.06									139.04			142.25			104.72
																								127.78									125.22			108.84			127.23
																								129.73									113.42			109.48			110.56
																								118.07									106.84			135.52			129.91
																								126.87									82.27			90.83			121.75
																								99.83									133.13			114.31			126.53
																								100.37									132.85			101.1			135.51
																								89.7									123.69						111.58
																								101.73									118.76						133.89
																								124.14									132.3						136.76
																								106.03									141.86						148.11
																								92.95									121.2						129.43
																								117.19															81.33
																								113.01															110.32
																								127.71															142.52
																								151.57															129.03
																								125.65															122.79
																								102.53															96.93
																								97.67															125.96
																								97.1															142.83
																								109.01															113.88
																								115.57															143.74
																								94.03															87.07
																								119.74															84.35
																								130.43															101.58
																								119.64															109.21
																								111.12															124.32
																																							109.39
[truncated: 12 more columns]

## Sheet: Fig3
fig ID	interval	cell sides		Fig.3B	interval	range		percentage (%)						0.675676	1.9111	fig ID	daughter1	daughter2	devide section								fig ID		size (px2)		ratio	avg	std	avg	std	ratio
3-a-1 T0	1	6			0	0.5	0	0					93.2358	26.7016	14.1336	1-c-1 t5	51.04	15.03	0.205525	avg	avg				percentage (%)	range	0702-6-1 t0	daughter1	3035.5	1.19273	0.838412	0.890107	0.0524941	0.890107	0.0524941	0.999797
	1	5			1	1.5	24	64.8649						46.6465	11.8554		57.98	13.42	0.268541	0.150494	0.12843	Fig.3C	0.1	122	45.6929	0-0.1		daughter2	2545					0.85665	0.120464	0.997487
	2	6			2	2.5	13	35.1351						19.8877	8.22026		35.11	7.07	0.298633		0.0331948		0.2	88	32.9588	0.1-0.2		daughter1	2500	0.899928	0.899928			0.88383	0.0893907	0.996828		0.4	0	Fig. 3D
	1	5			3		0	0						5.83343	6.35523		72.8	24.17	0.167995				0.3	33	12.3596	0.2-0.3		daughter2	2778					0.902333	0.0761626	0.996162		0.5	0	range	percentage (%)
	1	4				total	37					total	187	0.255102	0.721538		75.13	34.53	0.0403966				0.4	19	7.1161	0.3-0.4		daughter1	2465	0.923567	0.923567			0.824567	0.108576	0.994444		0.6	7	0.5-0.6	3.01724
	2	6															50.29	16.76	0.166733					5	1.87266	0.4-0.5		daughter2	2669					0.848785	0.112887	0.993989		0.7	21	0.6-0.7	9.05172
	1	5			interval	range		percentage (%)		Fig.3A	cell sides	range		percentage (%)			47.85	30.87	0.145141				total	267				daughter1	2758	0.878064	0.878064			0.842463	0.10808	0.992515		0.8	43	0.7-0.8	18.5345
	2	7			0	0.5	0	0			4	4.5	2	5.40541			47.3	13.6	0.212474									daughter2	3141					0.80751	0.111128	0.989377		0.9	82	0.8-0.9	35.3448
	1	6			1	1.5	28	57.1429			5	5.5	14	37.8378	94.5946		26.31	4.12	0.343406					percentage (%)	range			daughter1	3526	1.11301	0.898469			0.849695	0.114312	0.988729			79	0.9-1	34.0517
	1	5			2	2.5	18	36.7347			6	6.5	16	43.2432			45.89	24.33	0.0301809			0.1	6	35.2941	0-0.1	70.5882		daughter2	3168							0.988349			232
	1	5			3		3	6.12245			7	7.5	5	13.5135			63.32	26.93	0.0746999			0.2	6	35.2941	0.1-0.2			daughter1	3491	0.81699	0.81699			0.856216		0.986414
	1	5				total	49				8	8.5	0	0			63.95	36.67	0.0734167			0.3	4	23.5294	0.2-0.3			daughter2	4273					0.0310221		0.986337		0.6	0	0.5-0.6	0
	1	5									9		0	0			56.08	24.84	0.0570613			0.4	1	5.88235	0.3-0.4			daughter1	2981	0.900468	0.900468					0.986102		0.7	0	0.6-0.7	0
	2	6			interval	range		percentage (%)				total	37				59.2	23.6	0.101351				0	0	0.4-0.5			daughter2	3310.5							0.985577		0.8	0	0.7-0.8	0
	1	5			0	0.5	0	0									52.33	16.64	0.182018			total	17					daughter1	3065.5	1.02269	0.977818					0.985404		0.9	7	0.8-0.9	63.6364
	1	6			1	1.5	7	58.3333									51.16	20.1	0.107115									daughter2	2997.5							0.9818			4	0.9-1	36.3636
	1	4			2	2.5	5	41.6667			cell sides	range		percentage (%)			62.36	36.4	0.0837075					percentage (%)				daughter1	2505.5	0.863073	0.863073					0.981684			11
	2	6			3		0	0			4	4.5	0	0		1-c-1 t4	39.29	15.81	0.0976075	0.102621		0.1	31	55.3571		87.5		daughter2	2903							0.979995
	1	6				total	12				5	5.5	15	30.6122	95.9184		68.1	26.42	0.112041			0.2	18	32.1429				daughter1	1810	1.03517	0.966022					0.97884		0.6	2	0.5-0.6	8.33333
	1	5									6	6.5	20	40.8163			66.37	35.23	0.0308121			0.3	4	7.14286				daughter2	1748.5							0.977818		0.7	1	0.6-0.7	4.16667
	1	6			interval	range		percentage (%)			7	7.5	12	24.4898			33.14	20.1	0.106518			0.4	2	3.57143				daughter1	1805	0.828362	0.828362					0.977451		0.8	2	0.7-0.8	8.33333
	1	5			0	0.5	1	5			8	8.5	1	2.04082			38.33	16.76	0.0627446				1	1.78571				daughter2	2179							0.977447		0.9	9	0.8-0.9	37.5
	1	5			1	1.5	9	45			9		1	2.04082			83.36	31.58	0.121161			total	56				5 t0	daughter1	2538	0.891935	0.891935					0.973977			10	0.9-1	41.6667
	2	7			2	2.5	10	50				total	49				47.42	14.32	0.198018									daughter2	2845.5							0.972025			24
	2	6			3		0	0									68.59	37.34	0.0443942					percentage (%)				daughter1	2587	1.22201	0.818322					0.972004
	1	6				total	20				cell sides	range		percentage (%)			69.58	31.26	0.050733			0.1	14	58.3333		87.5		daughter2	2117							0.970874		0.6	0	0.5-0.6	0
	1	6									4	4.5	0	0			75.96	31.32	0.0876777			0.2	7	29.1667				daughter1	1679	0.781839	0.781839					0.97056		0.7	2	0.6-0.7	10
	1	6			interval	range		percentage (%)			5	5.5	6	50	100		72.42	42.06	0.0807788			0.3	3	12.5				daughter2	2147.5							0.970157		0.8	1	0.7-0.8	5
	2	7			0	0.5	0	0			6	6.5	4	33.3333			73.93	32.25	0.0637765			0.4	0	0				daughter1	2369.5	0.881838	0.881838					0.970075		0.9	7	0.8-0.9	35
	1	5			1	1.5	4	25			7	7.5	2	16.6667			82.38	43.74	0.0309541				0	0				daughter2	2687							0.969219			10	0.9-1	50
	2	6			2	2.5	11	68.75			8	8.5	0	0			79.81	39.29	0.0077058			total	24					daughter1	1780.5	1.15805	0.863521					0.967772			20
	2	6			3		1	6.25			9		0	0			78.85	39.29	0.00171211									daughter2	1537.5							0.966022
	2	7				total	16					total	12				76.9	36.4	0.026658					percentage (%)			4-b-1	daughter1	2459.5	0.999797	0.999797	0.85665	0.120464			0.964131		0.6	0	0.5-0.6	0
	1	5															78.19	39.92	0.0105512			0.1	13	68.4211		94.7368		daughter2	2460							0.962943		0.7	0	0.6-0.7	0
	2	7			interval	range		percentage (%)			cell sides	range		percentage (%)			47.01	11	0.266007			0.2	5	26.3158				daughter1	2288	1.01463	0.985577					0.961102		0.8	2	0.7-0.8	11.1111
	1	5			0	0.5	0	0			4	4.5	0	0			36.07	16.28	0.0486554			0.3	0	0				daughter2	2255							0.960551		0.9	5	0.8-0.9	27.7778
	2	6			1	1.5	8	57.1429			5	5.5	4	20	85		45.31	18.79	0.0853013			0.4	1	5.26316				daughter1	1373	0.58965	0.58965					0.960151			11	0.9-1	61.1111
3-a-1 T4	1	5			2	2.5	6	42.8571			6	6.5	7	35			77.7	39.66	0.0104247				0	0				daughter2	2328.5							0.958897			18
	1	6			3		0	0			7	7.5	6	30			71.06	27.8	0.108781			total	19					daughter1	1903	0.872136	0.872136					0.958187
	1	7				total	14				8	8.5	3	15			54.63	34.93	0.139392									daughter2	2182							0.957683		0.6	1	0.5-0.6	3.44828
	1	5									9		0	0			45.88	18.44	0.098082					percentage (%)				daughter1	2206.5	1.09776	0.910945					0.957388		0.7	3	0.6-0.7	10.3448
	3	9			interval	range		percentage (%)				total	20				61.91	23.85	0.114763			0.1	19	41.3043		82.6087		daughter2	2010							0.955802		0.8	7	0.7-0.8	24.1379
	1	5			0	0.5	0	0									72.01	35	0.0139564			0.2	19	41.3043				daughter1	2379.5	1.22465	0.816558					0.955621		0.9	11	0.8-0.9	37.931
	1	5			1	1.5	3	27.2727			cell sides	range		percentage (%)			62.97	21.95	0.151421			0.3	4	8.69565				daughter2	1943							0.95436			7	0.9-1	24.1379
	2	6			2	2.5	7	63.6364			4	4.5	0	0			79.4	39.7	0			0.4	3	6.52174				daughter1	2590.5	0.97884	0.97884					0.950702			29
	2	6			3		1	9.09091			5	5.5	2	12.5	93.75		80.16	41.11	0.0128493				1	2.17391				daughter2	2646.5							0.9503
	1	6				total	11				6	6.5	8	50			59.03	22.02	0.126969			total	46					daughter1	1581	0.77786	0.77786					0.949804		0.6	1	0.5-0.6	4.16667
	1	5									7	7.5	5	31.25			62.01	33.02	0.0324948									daughter2	2032.5							0.949027		0.7	1	0.6-0.7	4.16667
	3	8			interval	range		percentage (%)			8	8.5	1	6.25			41.34	2.24	0.445815					percentage (%)				daughter1	2984	1.08332	0.92309					0.946556		0.8	5	0.7-0.8	20.8333
	1	6			0	0.5	0	0			9		0	0			34.06	8	0.26512			0.1	13	50		84.6154		daughter2	2754.5							0.944293		0.9	8	0.8-0.9	33.3333
	2	7			1	1.5	11	39.2857				total	16				72.18	47.07	0.15212			0.2	9	34.6154				daughter1	2837	1.06574	0.938315					0.942326			9	0.9-1	37.5
	2	6			2	2.5	17	60.7143									62.43	22.47	0.140077			0.3	3	11.5385				daughter2	2662							0.940433			24
	1	5			3		0	0			cell sides	range		percentage (%)			78.23	38.12	0.0127189			0.4	1	3.84615				daughter1	1796	0.787892	0.787892					0.940118
	2	7				total	28				4	4.5	0	0			78.52	37.48	0.0226694				0	0				daughter2	2279.5							0.939587		0.6	0	0.5-0.6	0
	2	6						avg	std		5	5.5	5	35.7143	85.7143		54.74	21.59	0.10559			total	26					daughter1	2370.5	0.85841	0.85841					0.938315		0.7	5	0.6-0.7	15.1515
	1	5				total	187	0.625	1.76777		6	6.5	6	42.8571			20.25	9.85	0.0135802									daughter2	2761.5							0.935426		0.8	8	0.7-0.8	24.2424
	2	7						46.7553	15.0691		7	7.5	1	7.14286			48.1	23.43	0.0128898					percentage (%)				daughter1	3045	1.24083	0.805911					0.934744		0.9	9	0.8-0.9	27.2727
	1	5						49.9368	12.9266		8	8.5	2	14.2857			71.2	12.17	0.329073			0.1	16	31.3725		68.6275		daughter2	2454							0.933937			11	0.9-1	33.3333
	1	7						2.68292	3.80989		9		0	0			79.51	28.43	0.142435			0.2	19	37.2549				daughter1	1907	0.832569	0.832569					0.933716			33
	1	5										total	14				53.76	29.61	0.0507812			0.3	7	13.7255				daughter2	2290.5							0.933393
	2	7															85.21	43.01	0.00475296			0.4	6	11.7647				daughter1	1698.5	0.563724	0.563724					0.932315		0.6	2	0.5-0.6	4.34783
	2	6									cell sides	range		percentage (%)			44.28	16.55	0.126242				3	5.88235				daughter2	3013							0.931896		0.7	7	0.6-0.7	15.2174
	2	6									4	4.5	0	0			88.23	38.42	0.0645472			total	51					daughter1	1932	0.868705	0.868705					0.93076		0.8	13	0.7-0.8	28.2609
	1	6									5	5.5	1	9.09091	90.9091		47.38	9.9	0.291051									daughter2	2224							0.930019		0.9	15	0.8-0.9	32.6087
	1	5									6	6.5	7	63.6364			58.25	24.41	0.0809442					percentage (%)				daughter1	2686.5	1.01377	0.986414					0.928533			9	0.9-1	19.5652
	1	7									7	7.5	2	18.1818			60.37	38.91	0.144525			0.1	10	35.7143		53.5714		daughter2	2650							0.928102			46
	1	6									8	8.5	1	9.09091			56.59	21.26	0.124315			0.2	5	17.8571				daughter1	1788	0.979995	0.979995					0.925659
	2	7									9		0	0			51.79	20.22	0.109577			0.3	8	28.5714				daughter2	1824.5							0.923567		0.6	1	0.5-0.6	4.54545
	2	7										total	11				67.03	33.02	0.00738475			0.4	5	17.8571				daughter1	2426.5	0.957388	0.957388					0.923228		0.7	2	0.6-0.7	9.09091
	1	5															61.01	16.03	0.237256				0	0				daughter2	2534.5							0.92309		0.8	4	0.7-0.8	18.1818
	1	7									cell sides	range		percentage (%)			62.37	22.67	0.136524			total	28					daughter1	2717.5	1.24257	0.804784					0.921243		0.9	7	0.8-0.9	31.8182
	2	6									4	4.5	0	0			42.2	7.21	0.329147					avg	std			daughter2	2187							0.916789			8	0.9-1	36.3636
	2	7									5	5.5	5	17.8571	100		74.11	41.11	0.054716			total	267	46.9746	13.1323	78.7185		daughter1	2423.5	0.805283	0.805283					0.9136			22
	1	6									6	6.5	18	64.2857		1-b-1 t4	40.72	17.46	0.0712181	0.0970646				31.7439	7.28727			daughter2	3009.5							0.912082				avg	std
	3	7									7	7.5	5	17.8571			64.38	27.17	0.0779745					13.2129	9.08469			daughter1	1940	0.672677	0.672677					0.911127		total	227	2.76017	2.95157
	2	5									8	8.5	0	0			57.43	15.81	0.224708					6.83834	5.54935			daughter2	2884							0.910945				7.57089	5.80576
	1	5									9		0	0			64.03	15	0.265735					1.23025	2.08425			daughter1	2606.5	1.03085	0.970075					0.910138				15.5668	9.81455
	2	6										total	28				44.1	23.32	0.0287982									daughter2	2528.5							0.905321				36.3198	10.8955
	2	6												avg	93.2358		31.38	9.49	0.197578									daughter1	2585	0.873016	0.873016					0.900468			89.6689	37.7824	12.5026
	1	5												std	5.73997		53.76	27.46	0.0107887									daughter2	2961							0.899928
	1	6															57.78	36.77	0.136379								4-a-1	daughter1	2018.5	1.16845	0.855834	0.88383	0.0893907			0.899339
	1	6															38.05	9.06	0.261892									daughter2	1727.5							0.898469
	1	6															68.25	33.54	0.00857143									daughter1	1799.5	0.840888	0.840888					0.897155
	1	6															75.5	25.71	0.15947									daughter2	2140							0.896527
	1	5															79.06	40.8	0.0160637									daughter1	1832.5	0.889995	0.889995					0.895717
	2	6															65.49	21.21	0.176134									daughter2	2059							0.895703
3-b T3	1	5															63.66	20.52	0.177663									daughter1	1800.5	1.07525	0.930019					0.894191
	2	7															58.25	29.83	0.012103									daughter2	1674.5							0.891935
	1	7															61.03	23.02	0.122808									daughter1	2090.5	1.19355	0.837838					0.89186
2b t3	2	7															47.54	25.71	0.0408077									daughter2	1751.5							0.890913
	2	6															51.04	31.06	0.108542									daughter1	1736	0.972004	0.972004					0.890005
	2	6															72.34	33.06	0.0429914									daughter2	1786							0.889995
	2	6															39.05	19.03	0.0126761									daughter1	3480.5	1.09639	0.912082					0.889671
	1	5															56	29	0.0178571									daughter2	3174.5							0.888046
	1	5															50.01	23.02	0.0396921									daughter1	2176.5	0.857734	0.857734					0.88613
	1	5															41.23	18.44	0.0527528									daughter2	2537.5							0.886108
	2	6															62.1	26.93	0.0663446									daughter1	2336	1.1285	0.88613					0.88562
	1	5														1-b-1 t5	46.86	18.44	0.106487	0.0783136								daughter2	2070							0.883968
	1	5															59.03	25	0.0764865									daughter1	2942	0.970157	0.970157					0.883187
	1	5															59.03	25	0.0764865									daughter2	3032.5							0.881876
	1	7															50.45	26.91	0.0333994									daughter1	2320.5	0.797971	0.797971					0.881838
2b t4	2	8															50.61	19.21	0.120431									daughter2	2908							0.879881
	2	6															70.09	36.07	0.0146241									daughter1	2207	1.00318	0.996828					0.878705
	2	7															71.51	34.66	0.0153125									daughter2	2200							0.878268
	1	6															41.73	17.8	0.0734484									daughter1	1957.5	1.05185	0.950702					0.87816
1c-1 t3	1	6															60	21.63	0.1395									daughter2	1861							0.878064
	2	7															97.08	42.52	0.0620107									daughter1	3211.5	1.0333	0.967772					0.876316
	2	6															97	47.51	0.0102062									daughter2	3108							0.875812
	1	5															107.81	55.32	0.0131249									daughter1	2115.5	1.04624	0.955802					0.875234
	1	6															59.68	31.06	0.0204424									daughter2	2022							0.875021
	2	7															60.84	26.83	0.0590072									daughter1	1816.5	0.662352	0.662352					0.873016
	1	5															50.04	23.02	0.039968									daughter2	2742.5							0.872796
	1	7															81.15	31	0.117991									daughter1	2604	0.911127	0.911127					0.872136
	2	7															62.36	38.9	0.123797									daughter2	2858							0.868705
	1	5															51.24	23.41	0.0431304									daughter1	2809.5	0.93076	0.93076					0.864825
	2	8															57	9	0.342105									daughter2	3018.5							0.864804
	2	7														2-a-2 t4	65.51	23.77	0.137155	0.125413								daughter1	2532.5	0.864187	0.864187					0.864187
	0	5															34.13	12.04	0.147231									daughter2	2930.5							0.863521
	2	7															54.41	24.41	0.0513692									daughter1	1384.5	0.686415	0.686415					0.863073
	1	6															50.77	18.03	0.144869									daughter2	2017							0.863043
	2	6															55.97	22.67	0.0949616								3-b-1	daughter1	2285	0.830909	0.830909	0.902333	0.0761626			0.863006
	2	8															50.25	5.39	0.392736									daughter2	2750							0.862951
	2	8															61.19	32.76	0.0353816									daughter1	2766	1.03848	0.962943					0.859594
	1	6															44.78	20.12	0.0506923									daughter2	2663.5							0.85841
	1	6															37.7	11.7	0.189655									daughter1	2645	0.969219	0.969219					0.857734
1-c1 T4	2	6															47.13	23.09	0.0100785									daughter2	2729							0.855834
	2	6														2-a-2 t5	36.06	17.46	0.015807	0.14012								daughter1	2553	1.12244	0.890913					0.852344
	1	6															64.26	26.25	0.0915033									daughter2	2274.5							0.851033
	1	5															35	20.62	0.0891429									daughter1	2501	0.916789	0.916789					0.849967
	2	7															64.62	34.54	0.0345094									daughter2	2728							0.848179
	2	6															55.87	28.32	0.006891									daughter1	2559.5	0.928533	0.928533					0.847395
	2	6															59.03	21.26	0.139844									daughter2	2756.5							0.844552
	2	7															61.03	19.65	0.178027									daughter1	1702.5	0.715787	0.715787					0.844484
	3	8															78.52	28.28	0.139837									daughter2	2378.5							0.844414
	1	5															36.4	18.6	0.010989									daughter1	1908.5	0.781212	0.781212					0.842549
	2	6															71.51	24.08	0.163264									daughter2	2443							0.840888
	2	7															57.63	24.08	0.0821621									daughter1	2113	0.933716	0.933716					0.838412
	2	6															54.08	30.23	0.0589867									daughter2	2263							0.838142
	2	7															74.24	35.06	0.0277478									daughter1	2247.5	0.842549	0.842549					0.837838
	1	6															70.23	21.95	0.187456									daughter2	2667.5							0.835762
	2	7															48.7	17.09	0.149076									daughter1	3036.5	1.0415	0.960151					0.835403
1-B1 t2	1	6															63.51	13.89	0.281294									daughter2	2915.5							0.834042
	1	6															54.08	15.62	0.211169									daughter1	2460	0.988349	0.988349					0.834003
	2	8															65.6	5	0.42378									daughter2	2489							0.832569
	2	6															44.05	7	0.34109									daughter1	2194	1.0726	0.932315					0.830909
	1	5															38.08	11.7	0.192752									daughter2	2045.5							0.828362
	1	5															51.35	17.12	0.166602									daughter1	2395.5	1.0114	0.988729					0.822082
	2	7															39.56	5.83	0.352629									daughter2	2368.5							0.818322
	1	6															75.27	27.86	0.129866									daughter1	2410	0.942326	0.942326					0.81699
	1	5															63.25	29.83	0.0283794									daughter2	2557.5							0.816558
	2	8															31.89	10.3	0.177015									daughter1	2614.5	1.19904	0.834003					0.81184
	2	6															56.57	31.83	0.0626657									daughter2	2180.5							0.811831
	1	5															62.94	29	0.0392437									daughter1	2365.5	0.863006	0.863006					0.810788
	2	6															50.93	25.46	9.8174e-05									daughter2	2741							0.808723
	1	5															30.41	11.05	0.136633									daughter1	2649	1.04107	0.960551					0.8069
2a2 t3	2	6															83.49	45.28	0.0423404									daughter2	2544.5							0.805911
	2	7															30.08	7.28	0.257979								3-a-1	daughter1	2178	1.29643	0.77135	0.824567	0.108576			0.805847
	2	7															51.86	34.83	0.171616									daughter2	1680							0.805631
	1	6															57.28	20.52	0.14176									daughter1	2175.5	0.862951	0.862951					0.805496
	2	6															35.78	11.18	0.187535									daughter2	2521							0.805283
	1	5															66.04	25.24	0.117807									daughter1	2228	0.628579	0.628579					0.804784
	2	7															60.44	17.72	0.206817									daughter2	3544.5							0.799768
	2	6														2-b-1 t4	54.2	19.21	0.145572	0.117789								daughter1	1706	0.653014	0.653014					0.797971
2a2 t4	3	8															36.88	7.81	0.288232									daughter2	2612.5							0.797872
	1	5															53.41	20.52	0.115802									daughter1	1103.5	0.537244	0.537244					0.795046
	2	6															42.19	13.42	0.181915									daughter2	2054							0.793531
	2	6															42.19	13.89	0.170775									daughter1	1805.5	0.805847	0.805847					0.787892
	2	7															43.84	21.21	0.0161953									daughter2	2240.5							0.784373
	1	6															43.93	18.68	0.0747781									daughter1	1817	0.784373	0.784373					0.784289
	2	6															46.1	16.03	0.152278									daughter2	2316.5							0.781839
	2	6															57.38	28.32	0.00644824									daughter1	2054	0.690304	0.690304					0.781212
	2	6															54.64	26.63	0.0126281									daughter2	2975.5							0.77786
	1	6															65.76	26.17	0.102038									daughter1	2077	1.0372	0.964131					0.777778
	2	7															68.62	24.04	0.149665									daughter2	2002.5							0.777369
2a1 t3	2	7															51.62	18.03	0.150717									daughter1	3104	0.933393	0.933393					0.776667
	2	7															73	10.05	0.362329									daughter2	3325.5							0.773924
	2	6															72.01	41.01	0.0695042									daughter1	1970	0.761942	0.761942					0.773331
2a1 t4	1	6															66.64	26.93	0.0958884									daughter2	2585.5							0.772147
	1	6															39.82	17.2	0.0680563									daughter1	2009.5	0.773331	0.773331					0.77135
	2	6															57.28	26.25	0.0417249									daughter2	2598.5							0.769578
	1	5															59.41	29.7	8.41609e-05									daughter1	2406	1.36433	0.732959					0.769454
	2	6															54.38	26.42	0.0141596									daughter2	1763.5							0.769402
	2	7															61.4	25	0.0928339									daughter1	2071	0.799768	0.799768					0.766275
	2	6															56.04	27.2	0.0146324									daughter2	2589.5							0.766121
	1	5															53.85	18.87	0.149582									daughter1	1819.5	0.875812	0.875812					0.761942
	2	7															65.07	31.89	0.0099124									daughter2	2077.5							0.76038
	2	6															64.44	14.21	0.279485									daughter1	2246.5	0.863043	0.863043					0.757899
	1	5															60.03	12.17	0.297268									daughter2	2603							0.754292
	2	6														3-a-1 t4	67.01	12.04	0.320325	0.164748								daughter1	1719.5	0.921243	0.921243					0.745546
	2	7															99.82	51.97	0.0206371									daughter2	1866.5							0.74327
	2	7															40.82	14.76	0.138413									daughter1	1766.5	0.834042	0.834042					0.741394
	2	6															62.65	30.02	0.02083									daughter2	2118							0.738835
	1	6															77.41	40.11	0.0181501									daughter1	2560	1.11644	0.895703					0.734275
	1	5															88.14	53.08	0.102224									daughter2	2293							0.732959
	2	6															79.4	37.22	0.0312343									daughter1	2182	0.852344	0.852344					0.732425
	2	7															58.86	22.36	0.120116									daughter2	2560							0.731984
	2	6															56.89	31.58	0.0551063									daughter1	2249.5	1.17652	0.849967					0.728695
	1	6															44.64	7.28	0.336918									daughter2	1912							0.72809
	2	6															23.02	5	0.282798									daughter1	3331	0.973977	0.973977					0.727
	1	5															22.14	5	0.274164									daughter2	3420							0.724463
	2	6															60.21	27.78	0.0386148									daughter1	1788.5	0.805631	0.805631					0.715787
	1	6															33.54	3.16	0.405784									daughter2	2220							0.711015
	1	6															58.41	17.69	0.197141									daughter1	3072	0.949027	0.949027					0.705626
	2	6															39.32	16	0.0930824									daughter2	3237							0.702934
	2	6															52.4	16.97	0.176145									daughter1	2224.5	0.731984	0.731984					0.69792
																	58.14	22.67	0.110079									daughter2	3039							0.69648
																	39.4	11.66	0.204061									daughter1	2753	1.04419	0.957683					0.691994
																	72.8	23.6	0.175824									daughter2	2636.5							0.69051
																	71.4	23.6	0.169468									daughter1	2381	0.899339	0.899339					0.690304
																	64.5	23.71	0.132403									daughter2	2647.5							0.690096
																	33.84	5.83	0.327719									daughter1	2352.5	0.844552	0.844552					0.686415
																	50	13.6	0.228									daughter2	2785.5							0.684159
																	66.37	29.15	0.0607955									daughter1	2956	1.04286	0.958897					0.677436
																	66.48	20.88	0.185921									daughter2	2834.5							0.674034
																	82.01	43.01	0.0244482								1c1	daughter1	2811	0.993989	0.993989	0.848785	0.112887			0.672677
																	72.01	31.02	0.0692265									daughter2	2828							0.671341
																	48.76	6.32	0.370386									daughter1	1928	0.87816	0.87816					0.666447
																	48.84	17.69	0.137797									daughter2	2195.5							0.662352
																	51.62	17.09	0.168927									daughter1	2840.5	1.23931	0.8069					0.660436
																	18.87	4.47	0.263116									daughter2	2292							0.655011
																	45.28	17.03	0.123896									daughter1	2091.5	0.572543	0.572543					0.653014
																	53.01	25	0.0283909									daughter2	3653							0.640214
																	65.31	11.18	0.328816									daughter1	1611	0.655011	0.655011					0.631357
																	45.61	13.04	0.214098									daughter2	2459.5							0.628579
																	60.54	18.03	0.20218									daughter1	1921	0.835762	0.835762					0.62339
																	59.91	4.12	0.43123									daughter2	2298.5							0.58965
																	79.06	37.64	0.0239059									daughter1	3403.5	0.9503	0.9503					0.584711
																	79.06	43.01	0.0440172									daughter2	3581.5							0.577484
																	49.16	17.03	0.15358									daughter1	1667	0.732425	0.732425					0.573631
																	70.6	25.81	0.134419									daughter2	2276							0.572543
																	46.62	21.54	0.0379665									daughter1	1701.5	0.741394	0.741394					0.563724
																	61.1	20.12	0.170704									daughter2	2295							0.537244
																	57.97	9.49	0.336295									daughter1	2387.5	1.29509	0.772147
																	65.97	24.52	0.128316									daughter2	1843.5
																	73.08	32.28	0.0582923									daughter1	3374.5	0.997487	0.997487
																	69.84	27.29	0.10925									daughter2	3383
																	35.9	12.65	0.147632									daughter1	2250	0.970874	0.970874
																	67.07	31.06	0.0369017									daughter2	2317.5
																	44.38	3	0.432402									daughter1	2283.5	1.02307	0.977447
																3-a-1 t5	41.01	13.34	0.174713	0.179311								daughter2	2232
																	42.72	21.93	0.0133427									daughter1	2429	0.808723	0.808723
																	36.77	17	0.0376666									daughter2	3003.5
																	53.76	25.71	0.0217634									daughter1	2099.5	0.878268	0.878268
																	67.42	19.72	0.207505									daughter2	2390.5
																	52.35	8	0.347182									daughter1	1989	0.961102	0.961102
																	44.42	11.18	0.248312									daughter2	2069.5
																	59.94	8.54	0.357524									daughter1	1956	0.881876	0.881876
																	70.01	29.15	0.0836309									daughter2	2218
																	49.48	15.3	0.190784									daughter1	2170.5	1.10458	0.905321
																	59.2	12.04	0.296622									daughter2	1965
																	61.85	10.3	0.333468									daughter1	1720.5	0.769454	0.769454
																	70.52	42.06	0.0964265									daughter2	2236
																	72.78	29.61	0.0931575									daughter1	2015.5	0.910138	0.910138
																	82.86	38.59	0.0342747									daughter2	2214.5
																	73.93	21.54	0.208643									daughter1	3014	1.40644	0.711015
																	55.01	19.24	0.150245									daughter2	2143
																	44.01	6.08	0.36185									daughter1	3078	1.05646	0.946556
																	69.05	17.12	0.252064									daughter2	2913.5
																	76.84	23.02	0.200416									daughter1	2844	1.21642	0.822082
																	70.46	45.49	0.145615									daughter2	2338
																	59.91	13.93	0.267485									daughter1	2251.5	0.89186	0.89186
																	59.2	15.81	0.232939									daughter2	2524.5
																	74.46	25.96	0.151356								1b1	daughter1	2009.5	0.777369	0.777369	0.842463	0.10808
																	76.4	31.05	0.0935864									daughter2	2585
																	72.45	36.24	0.000207039									daughter1	2815.5	1.07074	0.933937
																	60.44	24.84	0.0890139									daughter2	2629.5
																	42.64	7.21	0.33091									daughter1	1818.5	1.12915	0.88562
																												daughter2	1610.5
																												daughter1	2306	0.883187	0.883187
																												daughter2	2611
																												daughter1	2414	0.69648	0.69648
																												daughter2	3466
																												daughter1	2840.5	0.989377	0.989377
																												daughter2	2871
																												daughter1	2153	0.81184	0.81184
																												daughter2	2652
																												daughter1	2345	1.00385	0.996162
																												daughter2	2336
																												daughter1	2026	0.666447	0.666447
																												daughter2	3040
																												daughter1	2005.5	1.01854	0.9818
																												daughter2	1969
																												daughter1	1960.5	0.769578	0.769578
																												daughter2	2547.5
																												daughter1	1347	0.631357	0.631357
																												daughter2	2133.5
																												daughter1	1620	0.72809	0.72809
																												daughter2	2225
																												daughter1	1671	0.776667	0.776667
																												daughter2	2151.5
																												daughter1	1996	0.883968	0.883968
																												daughter2	2258
																												daughter1	1980	1.00559	0.994444
																												daughter2	1969
																												daughter1	2032	0.931896	0.931896
																												daughter2	2180.5
																												daughter1	1859	1.04644	0.955621
																												daughter2	1776.5
																												daughter1	2071.5	0.935426	0.935426
																												daughter2	2214.5
																												daughter1	1780	0.879881	0.879881
																												daughter2	2023
																												daughter1	2568	1.51415	0.660436
																												daughter2	1696
																												daughter1	2242	1.29971	0.769402
																												daughter2	1725
																												daughter1	2969.5	1.07747	0.928102
																												daughter2	2756
																												daughter1	2679.5	1.05285	0.949804
																												daughter2	2545
																												daughter1	1904	0.859594	0.859594
																												daughter2	2215
																												daughter1	3018.5	1.30502	0.766275
																												daughter2	2313
																												daughter1	1838	0.847395	0.847395
																												daughter2	2169
																												daughter1	2284.5	1.34541	0.74327
																												daughter2	1698
																												daughter1	1724	0.894191	0.894191
																												daughter2	1928
																												daughter1	2247.5	0.925659	0.925659
																												daughter2	2428
																												daughter1	1895	0.889671	0.889671
																												daughter2	2130
																												daughter1	1887	0.784289	0.784289
																												daughter2	2406
																												daughter1	1570.5	0.674034	0.674034
																												daughter2	2330
																											3a1 t5	daughter1	3276.5	1.04364	0.958187	0.80751	0.111128
																												daughter2	3139.5
																												daughter1	2348	0.864825	0.864825
																												daughter2	2715
																												daughter1	2944.5	0.986102	0.986102
																												daughter2	2986
																												daughter1	2577	1.31513	0.76038
																												daughter2	1959.5
																												daughter1	2104.5	0.875234	0.875234
																												daughter2	2404.5
																												daughter1	2214.5	0.640214	0.640214
																												daughter2	3459
																												daughter1	2002	0.734275	0.734275
																												daughter2	2726.5
																												daughter1	2504	0.939587	0.939587
																												daughter2	2665
																												daughter1	2963	1.71025	0.584711
																												daughter2	1732.5
																												daughter1	1210	0.62339	0.62339
																												daughter2	1941
																												daughter1	3704.5	1.29212	0.773924
																												daughter2	2867
																												daughter1	2384	0.702934	0.702934
																												daughter2	3391.5
																												daughter1	2336	1.23337	0.810788
																												daughter2	1894
																												daughter1	2086	1.01385	0.986337
																												daughter2	2057.5
																												daughter1	3455	1.11542	0.896527
																												daughter2	3097.5
																												daughter1	3494.5	0.97056	0.97056
																												daughter2	3600.5
																												daughter1	1855	0.934744	0.934744
																												daughter2	1984.5
																												daughter1	2745	0.972025	0.972025
																												daughter2	2824
																												daughter1	2649	0.724463	0.724463
																												daughter2	3656.5
																												daughter1	2478	0.886108	0.886108
																												daughter2	2796.5
																												daughter1	3099.5	1.12607	0.888046
																												daughter2	2752.5
																												daughter1	2114	0.69792	0.69792
																												daughter2	3029
																												daughter1	1964.5	0.69051	0.69051
																												daughter2	2845
																												daughter1	2178.5	0.671341	0.671341
																												daughter2	3245
																												daughter1	1953.5	0.573631	0.573631
																												daughter2	3405.5
																												daughter1	2099	0.684159	0.684159
																												daughter2	3068
																												daughter1	2491.5	0.864804	0.864804
																												daughter2	2881
																												daughter1	2185	0.727	0.727
																												daughter2	3005.5
																												daughter1	2208.5	0.691994	0.691994
																												daughter2	3191.5
																												daughter1	2548	0.754292	0.754292
																												daughter2	3378
																												daughter1	4415	1.04782	0.95436
																												daughter2	4213.5
																												daughter1	2166.5	0.795046	0.795046
																												daughter2	2725
																												daughter1	2090	0.878705	0.878705
																												daughter2	2378.5
																												daughter1	2918	1.18425	0.844414
																												daughter2	2464
																												daughter1	2549	0.872796	0.872796
																												daughter2	2920.5
																												daughter1	2155	0.745546	0.745546
																												daughter2	2890.5
																												daughter1	2677.5	1.179	0.848179
																												daughter2	2271
																												daughter1	3831	1.09457	0.9136
																												daughter2	3500
																												daughter1	2721.5	0.738835	0.738835
																												daughter2	3683.5
																												daughter1	2237	0.838142	0.838142
																												daughter2	2669
																												daughter1	2141	1.12359	0.890005
																												daughter2	1905.5
																												daughter1	2234.5	1.18415	0.844484
																												daughter2	1887
																												daughter1	2380.5	1.26019	0.793531
																												daughter2	1889
																												daughter1	2858.5	1.19703	0.835403
																												daughter2	2388
																												daughter1	2499	0.777778	0.777778
																												daughter2	3213
																												daughter1	2514.5	0.705626	0.705626
																												daughter2	3563.5
																											1a1 t5	daughter1	2652	0.992515	0.992515	0.849695	0.114312
																												daughter2	2672
																												daughter1	2657	0.875021	0.875021
																												daughter2	3036.5
																												daughter1	2806	1.17504	0.851033
																												daughter2	2388
																												daughter1	2237.5	0.895717	0.895717
																												daughter2	2498
																												daughter1	2946	1.01481	0.985404
																												daughter2	2903
																												daughter1	2561	0.728695	0.728695
																												daughter2	3514.5
																												daughter1	2143	0.940118	0.940118
																												daughter2	2279.5
																												daughter1	2597.5	1.30528	0.766121
																												daughter2	1990
																												daughter1	2162	1.25333	0.797872
																												daughter2	1725
																												daughter1	2412	0.897155	0.897155
																												daughter2	2688.5
																												daughter1	1935	0.811831	0.811831
																												daughter2	2383.5
																												daughter1	1955	0.757899	0.757899
																												daughter2	2579.5
																												daughter1	2913.5	1.73165	0.577484
																												daughter2	1682.5
																												daughter1	1890.5	0.805496	0.805496
																												daughter2	2347
																												daughter1	2817	1.44907	0.690096
																												daughter2	1944
																												daughter1	2576	1.05899	0.944293
																												daughter2	2432.5
																												daughter1	2493	1.06334	0.940433
																												daughter2	2344.5
																												daughter1	2787	0.981684	0.981684
																												daughter2	2839
																												daughter1	2926	0.977451	0.977451
																												daughter2	2993.5
																												daughter1	2814	0.923228	0.923228
																												daughter2	3048
																												daughter1	3620.5	0.876316	0.876316
																												daughter2	4131.5
																												daughter1	2684	0.677436	0.677436
																												daughter2	3962

## Sheet: Fig4
Fig.4C						Fig.4D			∠a (o)		decrease rate per day
	fig ID	3 fold	4 fold				after 24h	1c1 t4	154.3	159.836	25.7	avg	20.0729	15	16.14	7.15699
	1b1-t5	82	1	98.7952	1.20482				162.5	8.38912	17.5	std	7.91454	12	25.1667	9.05612
	1c1-t5	126	0	100	0				162		18			21	17.3619	7.49503
	1c2-t5	200	3	98.5222	1.47783				157		23			27	19.1148	7.75573
	2a3-t5	213	1	99.5327	0.46729				164.5		15.5			33	22.8152	8.39252
	3a2-t5	153	3	98.0769	1.92308				165.1		14.9			11	22.3318	4.39899
	total	774	8						175.6		4.4			12	17.1833	4.88119
									159.1		20.9
	3 fold	98.9854	0.775413						171.5		8.5			total	avg	std
	4 fold	1.0146	0.775413						167.3		12.7			131	20.0162	3.43102
									177.2		2.8
									159.1		20.9
									155		25
									158.3		21.7
									169.4		10.6
								2c1 t4	148.7		31.3
									166.6		13.4
									163		17
									164		16
									140		40
									143.9		36.1
									162.4		17.6
									156.4		23.6
									153.9		26.1
									159.3		20.7
									142.6		37.4
									157.2		22.8
								1b1 t4	169.9		10.1
									157.6		22.4
									162.9		17.1
									157.6		22.4
									176.6		3.4
									154		26
									156.6		23.4
									151.2		28.8
									163.2		16.8
									174.4		5.6
									169		11
									149.6		30.4
									161.6		18.4
									157		23
									170.8		9.2
									169.7		10.3
									161.5		18.5
									158.2		21.8
									159.1		20.9
									169		11
									165.9		14.1
								2b2 t4	155		25
									158		22
									162.4		17.6
									161.4		18.6
									170.7		9.3
									162.1		17.9
									152.3		27.7
									164.7		15.3
									145.9		34.1
									154.7		25.3
									153.9		26.1
									165.9		14.1
									177.4		2.6
									162.7		17.3
									173.3		6.7
									167.4		12.6
									151.7		28.3
									156.8		23.2
									155.3		24.7
									171		9
									171.4		8.6
									160.9		19.1
									157.8		22.2
									163.5		16.5
									159.3		20.7
									160.1		19.9
									148.3		31.7
								3a1 t4	159.3		20.7
									165		15
									138.1		41.9
									162.2		17.8
									154.9		25.1
									152.8		27.2
									150.5		29.5
									153.8		26.2
									154.7		25.3
									141.9		38.1
									155.2		24.8
									164.6		15.4
									174.8		5.2
									164.5		15.5
									138.3		41.7
									153.1		26.9
									156.9		23.1
									151.8		28.2
									161		19
									160.2		19.8
									156.4		23.6
									146.4		33.6
									151.9		28.1
									163.2		16.8
									168.9		11.1
									169.4		10.6
									158.3		21.7
									166		14
									160.4		19.6
									161.6		18.4
									162.4		17.6
									156.5		23.5
									152.1		27.9
							after 48h	1c2-t5	154.3		12.85
									133.1		23.45
									140.8		19.6
									126.4		26.8
									140.4		19.8
									120.5		29.75
									134.6		22.7
									139.8		20.1
									130.6		24.7
									136.1		21.95
									132.1		23.95
								2a3-t5	137.6		21.2
									141.8		19.1
									149.7		15.15
									157.4		11.3
									130.4		24.8
									135		22.5
									142.9		18.55
									151.7		14.15
									147.2		16.4
									144.9		17.55
									143		18.5
									166		7
